# Supplementary material for: Strophanthidin Induces Apoptosis of Human Lung Adenocarcinoma Cells by Promoting TRAIL-DR5 Signaling
Source: Molecules. 2024 Feb 16;29(4):877. doi: 10.3390/molecules29040877 (PMC10892344; doi:10.3390/molecules29040877)
Supplement: Supplementary file 1 [file molecules-29-00877-s001.zip]

Archive with 2 entries (2 files):
- molecules-2853623-Figures S1-S12.pdf
- molecules-2853623-Tables S1 and S2.xlsx
